# Supplementary material for: Progressive axonopathy when oligodendrocytes lack the myelin protein CMTM5
Source: eLife. 2022 Mar 11;11:e75523. doi: 10.7554/eLife.75523 (PMC8916772; doi:10.7554/eLife.75523)
Supplement: Figure 5—source code 1. [file elife-75523-fig5-code1.zip]

Archive with 1 entries (1 files):
- Buscham Figure 5 Source code file 1.docx
