# Supplementary material for: Progressive axonopathy when oligodendrocytes lack the myelin protein CMTM5
Source: eLife. 2022 Mar 11;11:e75523. doi: 10.7554/eLife.75523 (PMC8916772; doi:10.7554/eLife.75523)
Supplement: Source data 1. [file elife-75523-data1.zip › Buscham Source Data Blots/Source Data Blots combined.xlsx]

## Sheet: Figure 1 A
Figure 1 A

## Sheet: Figure 1 C
Figure 1 C

## Sheet: Figure 1 D
Figure 1 D

## Sheet: Figure 2 A
Figure 2 A

## Sheet: Figure 2O
Figure 2 O

## Sheet: Figure 6 A
Figure 6 A

## Sheet: Figure 6 D
Figure 6 D

## Sheet: Figure 6 Supplement 1 A
Figure 6 Supplement 1 A

## Sheet: Figure 6 Supplement 1 B
Figure 6 Supplement 1 B
